# Supplementary material for: Melatonin Suppresses Oral Squamous Cell Carcinomas Migration and Invasion through Blocking FGF19/FGFR 4 Signaling Pathway
Source: Int J Mol Sci. 2021 Sep 14;22(18):9907. doi: 10.3390/ijms22189907 (PMC8468793; doi:10.3390/ijms22189907)
Supplement: Supplementary file 1 [file ijms-22-09907-s001.zip]

Archive with 1 entries (1 files):
- ijms-1322188-supplementary.pdf
